# Supplementary material for: Modeling of Mutational Events in the Evolution of Viruses
Source: Viruses. 2019 May 5;11(5):418. doi: 10.3390/v11050418 (PMC6563203; doi:10.3390/v11050418)
Supplement: Supplementary file 1 [file viruses-11-00418-s001.zip]

Archive with 2 entries (1 files):
- viruses-467678-supplementary/
- viruses-467678-supplementary/viruses-467678-supplementary.c4d
