# Supplementary material for: Modeling of Mutational Events in the Evolution of Viruses
Source: Viruses. 2019 May 5;11(5):418. doi: 10.3390/v11050418 (PMC6563203; doi:10.3390/v11050418)
Supplement: Supplementary file 1 [file viruses-11-00418-s001.zip › viruses-467678-supplementary/viruses-467678-supplementary.c4d]

 10 REM Mevolve = Ulrich Melcher's VirusEvolution Program
 12 REM Contact ulrich.melcher@okstate.edu; last updated 20 September 2015; used for Ali & Melcher 2015
 14 PRINT "MEVOLVE"
 15 PRINT "A short program to simulate evolution of populations"
 16 PRINT "going through mutation, expansion, and selection iteratively"
 18 REM Output is number of rounds of evolution taken to get from weed string to target string"; Setting up
 20 INPUT "Begin? "; response$
 30 DIM A$(100), FitW(100), filename$, volume%, index%, rep%, trialno%, round%
 40 DIM pop%, position%, numseq%, seq1%, seq2%, denom%, Base%, response$, run%
 45 DIM Ins$, start$, tail$, Seed$, Target$
 50 INPUT "Please enter a 12 character sequence of 1 and 0 characters as seed.  "; Seed$
 52 INPUT "Please enter a 12 character sequence of 1 and 0 characters as target.  "; Target$
 55 INPUT "Enter number of repetitions per run "; trialno%
 60 INPUT "Enter number of runs "; round%
180 pop% = 0
190 REM Load 10 binary strings, length 12 Can vary input later
200 FOR pop% = 1 TO 10
210 A$(pop%) = Seed$
220 NEXT pop%
225 FOR run% =1 to round%
227 PRINT "run", run%
230 REM Mutation subroutine: changes a random position in the string
240 FOR rep% = 1 TO trialno%
250 REM PRINT rep%
260 FOR pop% = 1 TO 10
270 position% = rnd(12)
271 IF position% = 0 THEN position% = 1
272 REM Can't have a negative position%
273 start% = (position% - 1)
274 tail% = (12-position%)
276 Ins$ = "1"
280 IF MID$(A$(pop%), position%, 1) = "1" THEN Ins$ = "0" 
290 A$(pop%) = LEFT$(A$(pop%),start%) + Ins$ + RIGHT$(A$(pop%), tail%)
320 NEXT pop%
322 REM FOR pop% = 1 TO 10
324 REM IF A$(pop%) = Target$ THEN PRINT Target$, "Done": END
325 REM NEXT pop%
330 REM Replication subroutine: the scheme used in the next lines
340 REM  is based on the number of "1" residues in a string 
380 denom% = 0
370 FOR pop% = 1 TO 10
390 FOR position% = 1 TO 12
400 IF MID$(A$(pop%), position%, 1) = "1" THEN denom% = denom% + 1
430 NEXT position%
440 IF denom%= 0 THEN denom% = 1
445 FitW(pop%) = denom%
447 REM PRINT FitW(pop%), A$(pop%), pop%
450 NEXT pop%
470 REM Fitness assignment: calculate total fitness values to normalize 
480 REM for assigning number of copies to each mutant
485 REM integer arithmetic necessitates using a fitness index, the sum of 1's
490 Base% =0
500 FOR pop% = 1 TO 10
510 Base% = Base% + FitW(pop%)
515 NEXT pop%
517 index% = 10
520 FOR pop% = 1 TO 10
525 numseq% = (90 * FitW(pop%)) / Base%
531 REM PRINT pop%, Base%, FitW(pop%), numseq%
532 FOR seq1% = 11 TO (numseq% +10)
534 IF index% < 100 THEN index% = index% + 1
550 A$(index%) = A$(pop%)
560 FitW(index%) = FitW(pop%)
565 NEXT seq1%
570 REM assign precalculated fitness value to replicated string
573 NEXT pop%
650 REM  This simplified selection scheme (below) takes random strings from the pool and 
660 REM places the best of each pair in the first ten slots of the population 
670 REM for use in future rounds.
680 FOR pop% = 1 TO 10
690 seq1% = rnd(90)
700 seq1% = seq1% +10
710 seq2% = rnd(90)
720 seq2% = seq2% +10
725 REM PRINT seq1%, seq2%, "seq1%, seq2%", A$(seq1%), A$(seq2%)
730 IF FitW(seq1%) > FitW(seq2%) THEN A$(pop%) = A$(seq1%) 
735 IF FitW(seq1%) < FitW(seq2%) THEN A$(pop%) = A$(seq2%)
737 IF FitW(seq1%) = FitW(seq2%) THEN A$(pop%) = A$(seq2%)
740 REM PRINT A$(pop%),
750 REM PRINT rep%
770 NEXT pop%
780 Base% =0
790 FOR pop% = 1 TO 10
800 FOR position% = 1 TO 12
810 IF MID$(A$(pop%), position%, 1) = "1" THEN Base% = Base% + 1
820 NEXT position%
840 NEXT pop%
845 REM FOR pop% = 1 TO 10
847 IF A$(pop%) = Target$ THEN PRINT Target$,  Base%, rep%: rep% = trialno%
850 REM NEXT pop%
855 REM PRINT ".";
860 NEXT rep%
870 NEXT run%
900 END
